# Supplementary material for: Fast and Powerful: Biomechanics and Bite Forces of the Mandibles in the American Cockroach Periplaneta americana
Source: PLoS One. 2015 Nov 11;10(11):e0141226. doi: 10.1371/journal.pone.0141226 (PMC4641686; doi:10.1371/journal.pone.0141226)
Supplement: S1 File — All abbreviations used in the header of the file comply with the abbreviations in the manuscript. Thus ‘opening angle’ refers to the opening angle of the mandibles, ‘Fact’ is F act, ‘Ftot’: F m,tot, ‘Fm,act’: F m,act, Fm,tot: F m,tot, ‘specimen number’ identifies the examined specimen and ‘side’ indicates whether a right or a left mandible was examined. (TXT) [file pone.0141226.s003.txt]

opening angle	Fact	Ftot	Fm,act	Fm,tot	specimen number	side
73.1	0.08	0.15	0.24	0.43	3	right
71.8	0.08	0.18	0.24	0.49	3	right
67.7	0.09	0.16	0.23	0.43	3	right
67.7	0.14	0.20	0.37	0.52	3	right
69.1	0.09	0.15	0.23	0.40	3	right
69.2	0.09	0.15	0.24	0.40	3	right
69.1	0.08	0.14	0.23	0.39	3	right
73.3	0.10	0.17	0.27	0.47	3	right
68.6	0.14	0.21	0.38	0.56	3	right
75.8	0.02	0.09	0.06	0.24	3	right
62.1	0.26	0.34	0.67	0.88	3	right
61.2	0.31	0.40	0.79	1.02	3	right
57.5	0.26	0.35	0.65	0.87	3	right
59.6	0.29	0.40	0.73	1.01	3	right
60.3	0.29	0.40	0.72	1.00	3	right
61.0	0.32	0.44	0.81	1.12	3	right
61.6	0.32	0.44	0.81	1.12	3	right
62.2	0.34	0.47	0.87	1.19	3	right
62.9	0.32	0.45	0.81	1.16	3	right
63.9	0.34	0.47	0.88	1.23	3	right
64.3	0.33	0.47	0.87	1.22	3	right
66.6	0.34	0.49	0.90	1.28	3	right
68.3	0.32	0.47	0.85	1.25	3	right
90.2	0.03	0.05	0.10	0.18	3	right
59.7	0.29	0.40	0.74	1.00	3	right
61.1	0.27	0.39	0.68	1.00	3	right
75.9	0.19	0.33	0.54	0.93	3	right
77.4	0.18	0.32	0.53	0.89	3	right
61.1	0.28	0.38	0.70	0.96	3	right
60.9	0.23	0.36	0.59	0.92	3	right
60.6	0.24	0.37	0.62	0.92	3	right
60.3	0.22	0.36	0.56	0.90	3	right
60.9	0.36	0.49	0.92	1.25	3	right
76.1	0.18	0.33	0.53	0.93	3	right
75.4	0.17	0.32	0.50	0.90	3	right
64.3	0.31	0.42	0.80	1.09	3	right
62.5	0.30	0.43	0.76	1.10	3	right
62.1	0.34	0.48	0.88	1.21	3	right
61.3	0.33	0.47	0.85	1.20	3	right
66.9	0.32	0.43	0.85	1.15	3	right
64.9	0.28	0.43	0.73	1.12	3	right
78.8	0.21	0.38	0.65	1.09	3	right
78.7	0.23	0.39	0.68	1.12	3	right
65.1	0.26	0.38	0.67	1.00	3	right
60.9	0.26	0.35	0.66	0.88	3	right
64.5	0.30	0.40	0.78	1.04	3	right
64.3	0.29	0.40	0.76	1.04	3	right
64.7	0.30	0.40	0.77	1.05	3	right
64.8	0.32	0.44	0.84	1.15	3	right
65.8	0.32	0.45	0.85	1.17	3	right
66.4	0.34	0.47	0.90	1.23	3	right
66.1	0.32	0.45	0.83	1.19	3	right
82.4	0.11	0.25	0.34	0.70	3	right
69.0	0.34	0.47	0.92	1.28	3	right
72.2	0.28	0.42	0.79	1.17	3	right
67.9	0.33	0.47	0.89	1.26	3	right
68.9	0.34	0.48	0.91	1.31	3	right
69.7	0.31	0.47	0.85	1.26	3	right
89.8	0.03	0.05	0.10	0.17	3	right
90.5	0.02	0.05	0.09	0.17	3	right
90.0	0.02	0.04	0.08	0.16	3	right
82.8	0.07	0.10	0.23	0.21	3	right
81.6	0.08	0.11	0.26	0.25	3	right
91.0	0.04	0.07	0.16	0.24	3	right
70.4	0.10	0.12	0.29	0.36	4	right
70.2	0.10	0.13	0.29	0.36	4	right
69.9	0.10	0.13	0.28	0.36	4	right
72.9	0.13	0.16	0.40	0.48	4	right
72.9	0.13	0.16	0.40	0.48	4	right
73.3	0.13	0.16	0.39	0.47	4	right
77.9	0.13	0.17	0.41	0.48	4	right
77.8	0.12	0.17	0.39	0.49	4	right
77.9	0.12	0.17	0.39	0.49	4	right
61.1	0.28	0.31	0.76	0.83	4	right
66.4	0.19	0.23	0.53	0.63	4	right
76.1	0.11	0.15	0.34	0.44	4	right
75.1	0.10	0.15	0.31	0.43	4	right
75.2	0.10	0.15	0.31	0.43	4	right
69.1	0.18	0.21	0.52	0.61	4	right
71.8	0.13	0.18	0.38	0.54	4	right
70.9	0.14	0.19	0.40	0.55	4	right
71.8	0.13	0.19	0.39	0.55	4	right
77.9	0.12	0.17	0.38	0.50	4	right
78.4	0.12	0.17	0.39	0.50	4	right
78.9	0.12	0.17	0.38	0.48	4	right
78.4	0.15	0.18	0.46	0.50	4	right
60.9	0.17	0.24	0.46	0.65	4	right
68.5	0.11	0.18	0.32	0.52	4	right
65.8	0.13	0.19	0.37	0.53	4	right
66.6	0.12	0.18	0.32	0.51	4	right
65.5	0.13	0.20	0.36	0.55	4	right
76.8	0.03	0.12	0.10	0.33	4	right
77.0	0.04	0.12	0.11	0.34	4	right
69.7	0.10	0.15	0.28	0.44	4	right
68.6	0.11	0.16	0.31	0.46	4	right
60.3	0.17	0.26	0.46	0.69	4	right
71.4	0.07	0.12	0.22	0.36	4	right
70.4	0.07	0.12	0.21	0.35	4	right
67.7	0.11	0.16	0.30	0.45	4	right
67.3	0.11	0.16	0.32	0.46	4	right
67.9	0.11	0.16	0.30	0.45	4	right
68.9	0.14	0.20	0.39	0.57	4	right
69.9	0.13	0.20	0.38	0.56	4	right
69.7	0.13	0.19	0.36	0.54	4	right
80.0	0.07	0.13	0.21	0.36	4	right
79.3	0.07	0.14	0.23	0.39	4	right
68.0	0.11	0.17	0.31	0.47	4	right
69.0	0.11	0.17	0.31	0.48	4	right
71.6	0.14	0.21	0.41	0.60	4	right
72.5	0.14	0.21	0.41	0.60	4	right
72.1	0.13	0.19	0.37	0.57	4	right
83.0	0.07	0.14	0.23	0.37	4	right
83.2	0.07	0.14	0.24	0.38	4	right
82.7	0.08	0.15	0.26	0.40	4	right
68.4	0.08	0.15	0.22	0.42	4	right
68.5	0.08	0.15	0.21	0.42	4	right
68.5	0.08	0.15	0.23	0.44	4	right
71.0	0.10	0.20	0.30	0.57	4	right
72.0	0.08	0.17	0.23	0.50	4	right
72.9	0.09	0.18	0.27	0.55	4	right
74.0	0.07	0.16	0.20	0.47	4	right
71.1	0.09	0.16	0.26	0.47	4	right
71.2	0.09	0.16	0.26	0.47	4	right
71.3	0.09	0.16	0.26	0.47	4	right
74.1	0.13	0.21	0.39	0.62	4	right
73.6	0.13	0.21	0.39	0.63	4	right
74.1	0.12	0.21	0.37	0.61	4	right
83.3	0.05	0.13	0.17	0.35	4	right
83.0	0.05	0.13	0.18	0.35	4	right
69.7	0.10	0.18	0.28	0.51	4	right
68.2	0.11	0.19	0.31	0.53	4	right
69.1	0.11	0.20	0.32	0.56	4	right
71.9	0.11	0.21	0.32	0.61	4	right
72.4	0.12	0.22	0.35	0.64	4	right
70.9	0.12	0.21	0.35	0.60	4	right
71.4	0.13	0.21	0.37	0.62	4	right
69.8	0.12	0.21	0.36	0.61	4	right
63.3	0.12	0.19	0.33	0.51	4	right
63.4	0.12	0.18	0.31	0.49	4	right
62.9	0.13	0.19	0.34	0.52	4	right
66.4	0.15	0.24	0.42	0.66	4	right
66.4	0.16	0.24	0.43	0.68	4	right
66.3	0.15	0.24	0.42	0.67	4	right
66.5	0.10	0.17	0.27	0.47	4	right
64.5	0.10	0.13	0.27	0.36	4	right
61.0	0.18	0.23	0.49	0.60	4	right
61.0	0.19	0.23	0.50	0.62	4	right
61.0	0.18	0.23	0.47	0.60	4	right
57.6	0.22	0.29	0.57	0.75	4	right
60.7	0.22	0.29	0.59	0.77	4	right
60.5	0.22	0.29	0.59	0.77	4	right
61.1	0.22	0.28	0.60	0.76	4	right
61.1	0.22	0.29	0.58	0.76	4	right
61.3	0.16	0.21	0.44	0.57	4	right
61.0	0.17	0.22	0.45	0.58	4	right
59.4	0.18	0.23	0.48	0.61	4	right
70.2	0.19	0.25	0.54	0.72	4	right
72.3	0.14	0.21	0.40	0.62	4	right
59.2	0.31	0.39	0.82	1.03	4	right
58.8	0.24	0.30	0.63	0.78	4	right
58.5	0.27	0.34	0.71	0.90	4	right
66.6	0.17	0.24	0.47	0.68	4	right
66.0	0.17	0.25	0.47	0.69	4	right
64.9	0.18	0.25	0.48	0.70	4	right
64.7	0.16	0.21	0.44	0.57	4	right
65.7	0.14	0.18	0.37	0.51	4	right
60.4	0.20	0.26	0.54	0.68	4	right
59.7	0.21	0.27	0.56	0.70	4	right
59.2	0.21	0.27	0.56	0.70	4	right
58.1	0.23	0.29	0.60	0.75	4	right
69.7	0.13	0.21	0.36	0.60	4	right
60.7	0.21	0.28	0.57	0.74	4	right
66.2	0.12	0.16	0.32	0.45	4	right
66.2	0.11	0.16	0.32	0.45	4	right
59.2	0.21	0.29	0.55	0.75	4	right
65.3	0.16	0.24	0.44	0.67	4	right
59.1	0.23	0.31	0.61	0.83	4	right
63.6	0.11	0.17	0.29	0.46	4	right
63.5	0.11	0.18	0.31	0.49	4	right
64.7	0.11	0.17	0.29	0.47	4	right
55.8	0.21	0.27	0.53	0.69	4	right
55.1	0.20	0.28	0.53	0.72	4	right
54.9	0.21	0.28	0.54	0.73	4	right
55.1	0.21	0.28	0.54	0.73	4	right
62.8	0.15	0.26	0.41	0.70	4	right
56.6	0.21	0.32	0.56	0.83	4	right
62.7	0.15	0.24	0.40	0.65	4	right
62.4	0.15	0.24	0.39	0.64	4	right
61.3	0.16	0.26	0.44	0.68	4	right
61.7	0.13	0.21	0.40	0.62	5	right
65.3	0.20	0.27	0.62	0.82	5	right
61.9	0.15	0.19	0.45	0.56	5	right
62.0	0.16	0.20	0.47	0.59	5	right
61.3	0.15	0.19	0.43	0.56	5	right
60.5	0.17	0.23	0.51	0.68	5	right
59.1	0.18	0.23	0.52	0.68	5	right
58.8	0.16	0.22	0.48	0.64	5	right
72.4	0.07	0.16	0.23	0.52	5	right
72.4	0.07	0.16	0.23	0.52	5	right
71.8	0.07	0.16	0.24	0.52	5	right
64.6	0.08	0.18	0.24	0.56	5	right
69.9	0.08	0.15	0.27	0.48	5	right
69.9	0.08	0.15	0.26	0.48	5	right
61.5	0.19	0.25	0.57	0.76	5	right
69.5	0.07	0.15	0.22	0.47	5	right
74.9	0.04	0.14	0.13	0.47	5	right
74.7	0.05	0.15	0.15	0.49	5	right
67.7	0.10	0.18	0.31	0.57	5	right
60.6	0.21	0.29	0.64	0.86	5	right
67.0	0.10	0.21	0.31	0.66	5	right
66.5	0.09	0.21	0.28	0.64	5	right
72.1	0.09	0.20	0.28	0.66	5	right
67.1	0.10	0.19	0.33	0.58	5	right
66.8	0.10	0.19	0.33	0.58	5	right
74.1	0.05	0.11	0.16	0.37	5	right
58.0	0.16	0.22	0.48	0.64	5	right
58.1	0.15	0.21	0.44	0.63	5	right
58.0	0.14	0.21	0.42	0.62	5	right
59.0	0.12	0.19	0.36	0.57	5	right
57.3	0.11	0.16	0.33	0.45	5	right
65.9	0.23	0.41	0.64	1.14	7	right
63.8	0.27	0.44	0.73	1.20	7	right
62.9	0.26	0.45	0.69	1.22	7	right
65.0	0.18	0.31	0.50	0.85	7	right
63.7	0.20	0.32	0.53	0.87	7	right
66.3	0.17	0.30	0.46	0.82	7	right
66.0	0.16	0.29	0.43	0.80	7	right
70.5	0.14	0.31	0.41	0.88	7	right
68.5	0.15	0.33	0.41	0.92	7	right
67.6	0.17	0.34	0.47	0.96	7	right
67.6	0.13	0.27	0.37	0.77	7	right
68.3	0.11	0.26	0.32	0.72	7	right
69.6	0.14	0.32	0.40	0.90	7	right
65.7	0.22	0.39	0.61	1.07	7	right
73.9	0.13	0.27	0.40	0.81	7	right
75.0	0.11	0.26	0.34	0.75	7	right
76.4	0.14	0.32	0.43	0.94	7	right
75.4	0.25	0.29	0.83	0.94	9	right
69.0	0.21	0.31	0.57	0.85	11	right
67.2	0.18	0.26	0.49	0.70	11	right
71.6	0.20	0.29	0.56	0.82	11	right
72.0	0.20	0.29	0.57	0.83	11	right
73.8	0.20	0.30	0.58	0.86	11	right
75.2	0.20	0.29	0.58	0.83	11	right
60.8	0.20	0.29	0.49	0.71	12	right
64.5	0.30	0.41	0.78	1.04	12	right
66.2	0.29	0.39	0.74	1.02	12	right
67.2	0.28	0.39	0.73	1.01	12	right
66.7	0.32	0.43	0.83	1.12	12	right
69.7	0.31	0.42	0.83	1.12	12	right
69.4	0.20	0.32	0.51	0.84	3	left
81.9	0.08	0.24	0.23	0.62	3	left
79.6	0.11	0.28	0.32	0.72	3	left
69.0	0.21	0.31	0.55	0.82	3	left
69.0	0.20	0.30	0.53	0.79	3	left
68.9	0.21	0.32	0.54	0.83	3	left
66.1	0.23	0.32	0.59	0.81	3	left
66.1	0.23	0.32	0.59	0.81	3	left
66.1	0.22	0.31	0.56	0.81	3	left
73.3	0.23	0.37	0.62	0.98	3	left
73.5	0.22	0.36	0.60	0.96	3	left
64.1	0.18	0.18	0.47	0.48	8	left
68.5	0.18	0.21	0.48	0.57	8	left
70.4	0.15	0.18	0.40	0.50	8	left
67.9	0.27	0.31	0.71	0.82	8	left
66.0	0.29	0.32	0.75	0.85	8	left
75.1	0.21	0.27	0.59	0.73	8	left
76.6	0.19	0.24	0.54	0.66	8	left
76.4	0.19	0.25	0.55	0.67	8	left
70.7	0.15	0.17	0.42	0.46	8	left
70.3	0.17	0.19	0.45	0.50	8	left
68.0	0.20	0.22	0.54	0.59	8	left
66.3	0.28	0.31	0.74	0.81	8	left
68.9	0.26	0.30	0.71	0.80	8	left
78.6	0.14	0.19	0.42	0.50	8	left
77.9	0.17	0.21	0.48	0.56	8	left
73.6	0.25	0.30	0.70	0.82	8	left
75.0	0.22	0.27	0.62	0.73	8	left
74.7	0.12	0.15	0.34	0.42	8	left
75.7	0.10	0.14	0.29	0.37	8	left
75.7	0.11	0.14	0.31	0.37	8	left
69.2	0.11	0.12	0.29	0.33	8	left
68.8	0.12	0.14	0.33	0.37	8	left
66.2	0.17	0.18	0.44	0.48	8	left
70.3	0.18	0.21	0.48	0.56	8	left
69.4	0.22	0.25	0.58	0.67	8	left
73.2	0.25	0.29	0.70	0.81	8	left
70.7	0.29	0.33	0.79	0.89	8	left
76.8	0.26	0.30	0.74	0.81	8	left
75.3	0.28	0.33	0.79	0.91	8	left
81.4	0.17	0.22	0.50	0.57	8	left
71.7	0.09	0.11	0.25	0.30	8	left
67.5	0.13	0.15	0.35	0.39	8	left
60.7	0.32	0.40	0.79	0.98	11	left
59.5	0.31	0.40	0.76	0.96	11	left
63.2	0.35	0.44	0.85	1.09	11	left
63.9	0.34	0.44	0.84	1.08	11	left
63.3	0.34	0.41	0.83	1.02	11	left
61.9	0.30	0.38	0.73	0.93	11	left
61.0	0.29	0.38	0.72	0.92	11	left
