# Supplementary material for: Fast and Powerful: Biomechanics and Bite Forces of the Mandibles in the American Cockroach Periplaneta americana
Source: PLoS One. 2015 Nov 11;10(11):e0141226. doi: 10.1371/journal.pone.0141226 (PMC4641686; doi:10.1371/journal.pone.0141226)
Supplement: S2 File — All abbreviations used in the header of the file comply with the abbreviations in the manuscript. Thus ‘opening angle’ refers to the opening angle of the mandibles, ‘Fres’ is F res, ‘specimen number’ identifies the examined specimen and ‘side’ indicates whether a right or a left mandible was examined. (TXT) [file pone.0141226.s004.txt]

opening angle	Fres	specimen number	side
79.6	0.078	3	right
78.9	0.100	3	right
73.7	0.097	3	right
75.1	0.093	3	right
78.5	0.032	4	right
83.8	0.033	4	right
87.3	0.053	4	right
87.3	0.056	4	right
87.6	0.056	4	right
82.0	0.031	4	right
81.4	0.042	4	right
82.9	0.054	4	right
82.9	0.055	4	right
83.0	0.054	4	right
83.8	0.035	4	right
82.3	0.061	4	right
82.3	0.064	4	right
82.3	0.065	4	right
87.5	0.060	4	right
90.7	0.034	4	right
77.1	0.082	4	right
75.1	0.085	4	right
75.7	0.072	4	right
74.3	0.081	4	right
80.7	0.096	4	right
80.5	0.094	4	right
76.2	0.068	4	right
76.7	0.063	4	right
72.0	0.101	4	right
74.9	0.056	4	right
75.1	0.058	4	right
77.3	0.064	4	right
78.0	0.060	4	right
80.9	0.076	4	right
80.6	0.076	4	right
80.9	0.074	4	right
87.9	0.072	4	right
87.6	0.077	4	right
80.8	0.068	4	right
80.9	0.069	4	right
83.6	0.077	4	right
82.9	0.078	4	right
82.9	0.078	4	right
90.1	0.080	4	right
89.9	0.080	4	right
90.4	0.081	4	right
74.7	0.087	4	right
75.0	0.089	4	right
74.5	0.090	4	right
80.9	0.109	4	right
80.3	0.109	4	right
79.9	0.109	4	right
80.7	0.108	4	right
77.1	0.083	4	right
76.3	0.083	4	right
76.8	0.083	4	right
82.3	0.094	4	right
82.3	0.096	4	right
87.4	0.093	4	right
87.4	0.091	4	right
77.5	0.098	4	right
76.7	0.098	4	right
76.2	0.098	4	right
82.0	0.113	4	right
81.5	0.113	4	right
78.2	0.104	4	right
78.2	0.105	4	right
72.4	0.086	4	right
70.9	0.091	4	right
77.0	0.108	4	right
75.8	0.110	4	right
75.3	0.110	4	right
72.4	0.084	4	right
73.0	0.041	4	right
74.1	0.051	4	right
72.7	0.062	4	right
75.5	0.083	4	right
74.7	0.085	4	right
72.2	0.061	4	right
71.5	0.063	4	right
71.3	0.063	4	right
81.1	0.076	4	right
80.1	0.087	4	right
76.5	0.122	4	right
74.0	0.085	4	right
76.9	0.099	4	right
76.8	0.096	4	right
76.4	0.099	4	right
75.4	0.097	4	right
74.6	0.073	4	right
73.9	0.069	4	right
74.1	0.066	4	right
73.7	0.075	4	right
73.0	0.077	4	right
72.7	0.086	4	right
78.7	0.097	4	right
75.2	0.080	4	right
74.8	0.055	4	right
75.0	0.059	4	right
74.3	0.095	4	right
75.3	0.105	4	right
75.3	0.103	4	right
71.9	0.080	4	right
72.3	0.080	4	right
71.5	0.089	4	right
71.3	0.095	4	right
70.2	0.094	4	right
73.9	0.129	4	right
73.0	0.131	4	right
73.5	0.110	4	right
73.7	0.115	4	right
72.6	0.114	4	right
76.3	0.052	5	right
75.8	0.095	5	right
72.1	0.053	5	right
72.6	0.054	5	right
72.4	0.057	5	right
77.3	0.073	5	right
76.5	0.078	5	right
76.3	0.076	5	right
77.6	0.107	5	right
77.6	0.107	5	right
77.8	0.106	5	right
70.1	0.134	5	right
75.0	0.084	5	right
75.0	0.087	5	right
73.9	0.101	5	right
78.0	0.126	5	right
77.5	0.126	5	right
77.2	0.106	5	right
74.3	0.124	5	right
78.5	0.140	5	right
77.8	0.141	5	right
73.9	0.103	5	right
73.5	0.104	5	right
77.1	0.080	5	right
73.1	0.074	5	right
71.9	0.087	5	right
70.5	0.098	5	right
70.9	0.095	5	right
68.2	0.142	5	right
74.3	0.062	5	right
