# Supplementary material for: Fast and Powerful: Biomechanics and Bite Forces of the Mandibles in the American Cockroach Periplaneta americana
Source: PLoS One. 2015 Nov 11;10(11):e0141226. doi: 10.1371/journal.pone.0141226 (PMC4641686; doi:10.1371/journal.pone.0141226)
Supplement: S3 File — The terms in the header refer to terms used throughout the manuscript. Thus ‘opening angle’ refers to the opening angle of the mandibles, ‘passive forces’ refers to those forces necessary to open the mandibles of freshly killed specimens, ‘specimen number’ identifies the examined specimen and ‘side’ indicates whether a right or a left mandible was examined. (TXT) [file pone.0141226.s005.txt]

opening angle	passive forces	specimen number	side
96.8	0.13	7	right
99.8	0.123	7	right
82.2	0.11	7	right
76.7	0.02	7	right
85.2	0.05	7	right
94.4	0.06	7	right
104.1	0.09	7	right
78.0	0.02	7	right
87.3	0.04	7	right
104.0	0.08	7	right
108.3	0.11	7	right
74.0	0.01	7	right
83.2	0.04	7	right
102.7	0.07	7	right
107.2	0.09	7	right
109.9	0.12	7	right
112.6	0.14	7	right
113.3	0.14	7	right
65.1	0.03	8	left
70.6	0.06	8	left
77.1	0.09	8	left
84.7	0.10	8	left
70.3	0.03	8	left
74.1	0.04	8	left
83.3	0.06	8	left
110.5	0.07	8	left
113.7	0.09	8	left
109.2	0.05	8	left
113.5	0.09	8	left
116.2	0.12	8	left
68.1	0.05	10	left
73.9	0.07	10	left
86.7	0.08	10	left
89.0	0.10	10	left
62.7	0.09	11	left
68.4	0.12	11	left
74.6	0.12	11	left
